# Supplementary material for: Diversity and Evolution of Salt Tolerance in the Genus Vigna
Source: PLoS One. 2016 Oct 13;11(10):e0164711. doi: 10.1371/journal.pone.0164711 (PMC5063378; doi:10.1371/journal.pone.0164711)
Supplement: S1 Appendix — (XLSX) [file pone.0164711.s001.xlsx]

## Sheet: S1 Appendix
S1Appendix. Characteristics of shoot biomass, quantum yield of PSII, leaf Na+ concentration and K+/Na+ ratio in the 69 accessions used in this study.
Subgenus	Section	ID	Species	Tolerance group	1st Experiment					2nd Experiment					1st Experiment					2nd Experiment					2nd Experiment
					Shoot biomass (g plant-1)			Relative shoot biomass		Shoot biomass (g plant-1)			Relative shoot biomass		Effective quantum yield of PSII			Relative quantum yield of PSII		Effective quantum yield of PSII			Relative quantum yield of PSII		Leaf Na+ concentration (mmol g-1 DW)			K+/Na+ ratio
					Control	50mM NaCl	200mM NaCl	50 mM	200 mM	Control	50mM NaCl	200mM NaCl	50 mM	200 mM	Control	50mM NaCl	200mM NaCl	50 mM	200 mM	Control	50mM NaCl	200mM NaCl	50 mM	200 mM	control	50mM	200mM	control	50mM	200mM
Ceratotropis	Angurares	1	V. angularis var. nipponensis	IV	0.83	0.215	0.26	0.259036	0.313253	1.765	0.9	0.34	0.509915	0.192635	0.248	0.028	0	0.112903	0	0.731	0.4315	0	0.590287	0	0.105375	0.689149	2.02826	1.31476	0.574669	0.131651
		2	V. angularis var. nipponensis	IV	0.74	0.275	0.24	0.371622	0.324324	1.09	0.47	0.195	0.431193	0.178899	0.213	0.095	0	0.446009	0	0.7305	0.2495	0	0.341547	0	0.135081	0.665336	2.38237	1.12299	0.533983	0.152764
		3	V. angularis var. angularis	IV	1.275	0.435	0.47	0.341176	0.368627	2.28	1.045	0.445	0.458333	0.195175	0.202	0.034	0	0.168317	0	0.735	0.279	0.019	0.379592	0.0258503	0.111193	1.3639	2.2481	1.27884	0.158461	0.099993
		4	V. tenuicaulis	II	0.315	0.265	0.13	0.84127	0.412698	0.945	0.215	0.13	0.227513	0.137566	0.311	0.096	0.451	0.308682	1.45016	0.731	0.65	0.0525	0.889193	0.0718194	0.0769087	0.104603	2.27628	2.31235	4.08838	0.189287
		5	V. nepalensis	IV	0.55	0.32	0.25	0.581818	0.454545	0.975	0.45	0.165	0.461538	0.169231	0.212	0.069	0.09	0.325472	0.424528	0.7485	0.507	0	0.677355	0	0.124897	0.320446	2.39145	2.15444	2.11037	0.127996
		6	V. tenuicaulis	III	0.425	0.105	0.12	0.247059	0.282353	1.025	0.295	0.14	0.287805	0.136585	0.261	0.253	0	0.969349	0	0.749	0.583	0.04	0.778371	0.0534045	0.0518079	0.194881	1.89829	1.30561	3.01215	0.138033
		7	V. umbellata	IV	1.54	0.585	0.455	0.37987	0.295455	1.275	0.65	0.38	0.509804	0.298039	0.28	0.096	0	0.342857	0	0.7135	0.5985	0.0315	0.838823	0.0441486	0.0679111	0.669582	1.75556	1.34835	0.206468	0.151999
		8	V. umbellata	IV	0.87	0.415	0.255	0.477011	0.293103	1.23	0.47	0.295	0.382114	0.239837	0.274	0.129	0	0.470803	0	0.7	0.43	0	0.614286	0	0.0748401	1.0817	2.17241	1.43605	0.104946	0.142524
		9	V. umbellata	III	0.805	0.585	0.265	0.726708	0.329193	0.945	0.31	0.22	0.328042	0.232804	0.309	0.225	0	0.728155	0	0.717	0.5755	0	0.80265	0	0.0925479	1.00987	1.90626	1.46089	0.159123	0.132147
		10	V. hirtella	IV	0.425	0.1	0.17	0.235294	0.4	0.975	0.365	0.09	0.374359	0.0923077	0.216	0.066	0	0.305556	0	0.7405	0.423	0	0.571236	0	0.23614	0.696358	2.10118	1.14743	0.563391	0.170831
		11	V. hirtella	III	0.83	0.525	0.22	0.63253	0.26506	0.985	0.69	0.14	0.700508	0.142132	0.238	0.16	0.126	0.672269	0.529412	0.713	0.626	0.0255	0.87798	0.0357644	0.115534	0.600962	2.34074	1.35869	0.519851	0.138238
		12	V. exilis	II	0.315	0.085	0.085	0.269841	0.269841	0.58	0.19	0.08	0.327586	0.137931	0.215	0.098	0.149	0.455814	0.693023	0.723	0.389	0.0235	0.538036	0.0325035	0.0676902	0.527562	2.98267	1.44552	0.355791	0.145226
		13	V. hirtella	IV	0.69	0.465	0.265	0.673913	0.384058	1.015	0.345	0.195	0.339901	0.192118	0.148	0.122	0	0.824324	0	0.713	0.3755	0	0.526648	0	0.142179	0.595227	1.30369	1.23816	0.568566	0.193247
		14	V. hirtella	IV	1.005	0.51	0.27	0.507463	0.268657	1.42	0.625	0.33	0.440141	0.232394	0.169	0.024	0.033	0.142012	0.195266	0.711	0.2995	0.104	0.421238	0.146273	0.111667	0.31875	1.37589	1.2325	1.98	0.237012
		15	V. reflexo-pilosa var. glabra	IV	0.985	0.775	0.395	0.786802	0.401015	1.255	0.905	0.34	0.721116	0.270916	0.29	0.097	0	0.334483	0	0.7455	0.6375	0.0305	0.855131	0.0409121	0.0591524	0.380313	1.88339	2.13628	0.846945	0.175063
		16	V. reflexo-pilosa var. reflexo-pilosa	III	0.695	0.495	0.23	0.71223	0.330935	0.89	0.62	0.225	0.696629	0.252809	0.327	0.114	0	0.348624	0	0.7295	0.712	0	0.976011	0	0.105154	0.329781	2.3607	2.44505	0.381004	0.114845
		17	V. nakashimae	I	0.75	0.495	0.29	0.66	0.386667	0.925	0.63	0.25	0.681081	0.27027	0.275	0.273	0.411	0.992727	1.49455	0.738	0.708	0.65	0.95935	0.880759	0.0946171	0.0943819	1.14822	1.75037	3.41697	0.423898
		18	V. riukiuensis	I	0.235	0.235	0.165	1	0.702128	0.245	0.35	0.16	1.42857	0.653061	0.378	0.335	0.417	0.886243	1.10317	0.748	0.739	0.6745	0.987968	0.901738	0.0862071	0.0925432	2.84611	2.98933	2.14469	0.222392
		19	V. minima	III	0.39	0.285	0.15	0.730769	0.384615	0.57	0.215	0.1	0.377193	0.175439	0.239	0.185	0.1	0.774059	0.41841	0.752	0.5185	0	0.689495	0	0.148184	0.226848	1.50216	1.80272	1.49943	0.253632
		20	V. minima	II	0.35	0.31	0.115	0.885714	0.328571	0.66	0.27	0.09	0.409091	0.136364	0.269	0.303	0.27	1.12639	1.00372	0.741	0.6995	0.0275	0.943995	0.037112	0.104695	0.847655	2.90263	1.06912	0.0408721	0.150914
		21	V. minima	II	0.19	0.02	0.05	0.105263	0.263158	0.255	0.075	0.035	0.294118	0.137255	0.296	0	0	0	0	0.7505	0.664	0.3735	0.884744	0.497668	0.225398	0.150361	2.43431	1.35725	2.48771	0.477371
		22	V. dalzelliana	II	0.805	0.485	0.2	0.602484	0.248447	1.065	0.55	0.18	0.516432	0.169014	0.28	0.119	0.149	0.425	0.532143	0.7355	0.594	0.2505	0.807614	0.340585	0.0947254	0.538132	2.86678	1.27319	0.478652	0.114494
		23	V. dalzelliana	III	0.415	0.38	0.14	0.915663	0.337349	0.67	0.205	0.1	0.30597	0.149254	0.236	0.135	0.107	0.572034	0.45339	0.724	0.6115	0.0265	0.844613	0.0366022	0.13708	0.766846	2.67629	1.59756	0.281897	0.104143
		24	V. trinervia	III	0.575	0.42	0.19	0.730435	0.330435	0.775	0.46	0.16	0.593548	0.206452	0.246	0.213	0	0.865854	0	0.7225	0.705	0	0.975779	0	0.0821978	0.471207	2.34924	2.09894	0.483838	0.103614
Ceratotropis	Ceratotropis	25	V. radiata	IV	3.34	0.94	0.63	0.281437	0.188623	2.36	1.375	0.4	0.582627	0.169492	0.378	0.059	0	0.156085	0	0.74	0.7205	0.0055	0.973649	0.00743243	0.0717207	0.022587	1.53411	1.47819	0.00212347	0.231859
		26	V. radiata var. sublobata	IV	0.935	0.57	0.26	0.609626	0.278075	1.215	0.635	0.205	0.522634	0.168724	0.369	0.157	0.055	0.425474	0.149051	0.761	0.535	0.051	0.703022	0.0670171	0.0535106	0.406175	2.15277	1.84373	0.505125	0.143552
		27	V. radiata var. sublobata	III	0.715	0.505	0.24	0.706294	0.335664	0.99	0.645	0.27	0.651515	0.272727	0.347	0.232	0	0.668588	0	0.7505	0.696	0.091	0.927382	0.121252	0.0879359	0.803926	3.44853	1.32382	0.576143	0.0949877
		28	Vigna sp. (NI1135)	IV	0.305	0.15	0.085	0.491803	0.278689	0.28	0.25	0.07	0.892857	0.25	0.221	0.116	0	0.524887	0	0.7595	0.46	0	0.605662	0	0.0749648	1.31141	1.70068	1.5602	0.166	0.129115
		29	V. mungo	II	2.475	1.26	0.655	0.509091	0.264646	2.32	1.4	0.52	0.603448	0.224138	0.202	0.194	0.059	0.960396	0.292079	0.733	0.6865	0.364	0.936562	0.496589	0.157701	1.53291	3.0685	0.67918	0.034919	0.0772269
		30	V. mungo var. silvestris	III	1.07	0.695	0.255	0.649533	0.238318	1.165	0.54	0.34	0.463519	0.291845	0.247	0.143	0	0.578947	0	0.738	0.634	0.097	0.859079	0.131436	0.242543	1.96036	3.33865	0.443994	0.0211728	0.0473391
		31	V. sahyadriana	IV	1.305	0.785	0.225	0.601533	0.172414	1.465	0.89	0.18	0.607509	0.122867	0.256	0.046	0	0.179688	0	0.734	0.4715	0	0.642371	0	0.0722719	1.97018	2.52241	0.88819	0.0953669	0.107929
		32	V. grandiflora	III	0.97	0.87	0.405	0.896907	0.417526	1.45	0.895	0.225	0.617241	0.155172	0.318	0.204	0	0.641509	0	0.7635	0.719	0.0085	0.941716	0.0111329	0.0470874	0.324485	2.14445	1.68424	0.622432	0.17235
Ceratotropis	Aconitifoliae	33	V. khandalensis	IV	1.615	0.98	0.36	0.606811	0.22291	1.865	0.825	0.34	0.442359	0.182306	0.251	0.079	0	0.314741	0	0.7445	0.441	0.087	0.592344	0.116857	0.254996	1.18766	2.22605	0.173411	0.00277508	0.0875829
		34	V. subramaniana	III	0.575	0.275	0.15	0.478261	0.26087	0.86	0.275	0.105	0.319767	0.122093	0.2	0.188	0.022	0.94	0.11	0.743	0.6	0	0.807537	0	0.11875	1.64723	2.35545	0.773417	0.174155	0.164564
		35	V. subramaniana	IV	0.835	0.29	0.15	0.347305	0.179641	1.02	0.355	0.15	0.348039	0.147059	0.314	0.045	0	0.143312	0	0.7565	0.64	0	0.846001	0	0.0882422	1.02026	2.24927	1.22172	0.126817	0.128334
		36	V. stipulacea	II	0.635	0.325	0.2	0.511811	0.314961	0.345	0.23	0.06	0.666667	0.173913	0.368	0.285	0.277	0.774457	0.752717	0.754	0.7055	0.3815	0.935676	0.505968	0.137805	1.34398	3.34184	1.60221	0.038033	0.0965782
		37	V. stipulacea	III	0.78	0.445	0.165	0.570513	0.211538	0.44	0.305	0.06	0.693182	0.136364	0.354	0.29	0.056	0.819209	0.158192	0.74	0.7115	0.012	0.961486	0.0162162	0.207113	1.67025	3.49498	0.930586	0.0522833	0.0938479
		38	V. aconitifolia	III	0.64	0.405	0.15	0.632812	0.234375	0.555	0.35	0.16	0.630631	0.288288	0.257	0.175	0	0.680934	0	0.74	0.645	0.147	0.871622	0.198649	0.0534024	1.16119	2.76455	0.808548	0.115485	0.116396
		39	V. aconitifolia	IV	0.875	0.275	0.255	0.314286	0.291429	1	0.41	0.3	0.41	0.3	0.348	0.107	0	0.307471	0	0.751	0.4155	0.008	0.553262	0.0106525	0.0569454	1.17326	3.23107	0.167736	0.0914361	0.0936826
		40	V. aconitifolia	III	0.315	0.155	0.075	0.492063	0.238095	0.43	0.205	0.11	0.476744	0.255814	0.394	0.379	0	0.961929	0	0.7515	0.714	0.06	0.9501	0.0798403	0.153238	1.24628	2.69575	0.166714	0.0506899	0.0697812
		41	V. aconitifolia	IV	0.335	0.12	0.06	0.358209	0.179104	0.515	0.21	0.125	0.407767	0.242718	0.439	0.114	0.012	0.259681	0.0273349	0.771	0.6395	0.0445	0.829442	0.0577173	0.054084	1.41214	2.91687	0.122493	0.0715045	0.0897076
		42	V. aconitifolia	IV	0.38	0.145	0.07	0.381579	0.184211	0.51	0.19	0.155	0.372549	0.303922	0.34	0.124	0	0.364706	0	0.749	0.542	0	0.723632	0	0.166156	1.8319	2.99577	0.358244	0.0320405	0.0813529
		43	V. aconitifolia	III	1.15	0.465	0.245	0.404348	0.213043	0.955	0.625	0.36	0.65445	0.376963	0.434	0.233	0	0.536866	0	0.758	0.6255	0.087	0.825198	0.114776	0.051581	1.28649	2.66986	0.095735	0.0519825	0.0698708
		44	V. indica	III	0.3	0.44	0.125	1.46667	0.416667	1.075	0.63	0.34	0.586047	0.316279	0.307	0.387	0	1.26059	0	0.762	0.708	0.0605	0.929134	0.0793963	0.140215	1.45445	2.78026	0.203739	0.0531394	0.0717331
		45	V. trilobata	I	0.355	0.24	0.155	0.676056	0.43662	0.545	0.345	0.09	0.633028	0.165138	0.435	0.469	0.384	1.07816	0.882759	0.7435	0.7465	0.7305	1.00403	0.982515	0.0543724	0.205102	3.00901	1.85236	1.30282	0.232936
		46	V. trilobata	III	0.485	0.345	0.15	0.71134	0.309278	0.815	0.32	0.115	0.392638	0.141104	0.362	0.311	0.041	0.859116	0.11326	0.764	0.71	0	0.929319	0	0.172134	0.552611	2.60184	0.999637	0.559398	0.125133
		47	V. trilobata	I	0.145	0.095	0.075	0.655172	0.517241	0.16	0.13	0.08	0.8125	0.5	0.389	0.193	0.451	0.496144	1.15938	0.764	0.7505	0.6855	0.98233	0.897251	0.21213	0.520625	5.62301	0.977339	0.23311	0.0934907
		48	V. aridicola	IV	0.31	0.25	0.09	0.806452	0.290323	0.24	0.145	0.055	0.604167	0.229167	0.435	0.244	0	0.56092	0	0.757	0.549	0	0.725231	0	0.0763616	0.838555	2.88563	1.94365	0.379411	0.0966774
		49	V. aridicola	III	0.245	0.325	0.115	1.32653	0.469388	0.285	0.2	0.07	0.701754	0.245614	0.454	0.482	0.078	1.06167	0.171806	0.7595	0.6065	0.0035	0.798552	0.00460829	0.104783	1.15774	2.54785	1.08801	0.119568	0.133374
		50	V. aridicola	IV	0.26	0.115	0.06	0.442308	0.230769	0.275	0.165	0.06	0.6	0.218182	0.453	0.342	0	0.754967	0	0.756	0.513	0	0.678571	0	0.315883	1.21296	2.41678	1.1188	0.0262201	0.100598
Plectrotropis	Plectrotropis	51	V. vexillata var. vexillata	II	1.41	0.945	0.515	0.670213	0.365248	1.73	1.07	0.425	0.618497	0.245665	0.259	0.158	0.084	0.610039	0.324324	0.705	0.6905	0.33	0.979433	0.468085	0.148459	0.290076	1.51308	0.905436	1.68157	0.287675
		52	V. vexillata var. angustifolia	III	1.435	0.335	0.195	0.233449	0.135889	1.16	0.195	0.165	0.168103	0.142241	0.295	0.259	0.104	0.877966	0.352542	0.7385	0.6955	0.073	0.941774	0.098849	0.158852	1.14617	1.70808	0.490322	0.097515	0.0937876
		53	V. vexillata	II	1.235	1.065	0.57	0.862348	0.461538	1.615	1.27	0.395	0.786378	0.244582	0.237549	0.239	0.286	1.00611	1.20396	0.703	0.714	0.162	1.01565	0.230441	0.103	0.110356	1.20129	0.984228	4.29844	0.488974
		54	V. vexillata	I	1.05	1.015	0.575	0.966667	0.547619	1.365	0.915	0.51	0.67033	0.373626	0.278	0.167	0.233	0.600719	0.838129	0.7385	0.7245	0.731	0.981043	0.989844	0.0967272	0.393675	1.57428	0.857718	0.191697	0.0932663
		55	V. vexillata var. ovata	I	0.185	0.28	0.165	1.51351	0.891892	0.505	0.365	0.145	0.722772	0.287129	0.503	0.395	0.294	0.785288	0.584493	0.748	0.7295	0.7185	0.975267	0.960561	0.12273	0.486641	6.29473	2.11722	0.480463	0.0954495
		56	V. vexillata var. macrosperma	I	1.5	1.125	0.66	0.75	0.44	2.23	1.29	0.75	0.578475	0.336323	0.249	0.147	0.086	0.590361	0.345382	0.735	0.7035	0.688	0.957143	0.936054	0.186555	0.191944	3.61372	0.848179	1.19787	0.152915
		57	V. vexillata	I	1.575	1.34	0.555	0.850794	0.352381	1.35	1.095	0.305	0.811111	0.225926	0.335	0.268	0.266	0.8	0.79403	0.745	0.724	0.568	0.971812	0.762416	0.116213	0.0814782	2.57308	1.11694	2.63639	0.121482
		58	V. vexillata	III	0.825	0.51	0.24	0.618182	0.290909	1.38	0.65	0.445	0.471014	0.322464	0.147	0.101	0.026	0.687075	0.176871	0.6935	0.474	0.081	0.68349	0.116799	0.134699	0.714627	5.01617	1.15687	0.320367	0.13319
		59	V. vexillata var. lobatifolia	III	0.475	0.25	0.085	0.526316	0.178947	0.42	0.275	0.075	0.654762	0.178571	0.447	0.42	0.041	0.939597	0.0917226	0.7555	0.7315	0.1605	0.968233	0.212442	0.0992226	0.484757	5.83158	1.20767	0.21369	0.17665
Vigna	Catiang	60	V. unguiculata	I	4.735	4.145	1.365	0.875396	0.288279	3.23	2.605	1.27	0.806502	0.393189	0.199	0.289	0.057	1.45226	0.286432	0.7285	0.726	0.7015	0.996568	0.962938	0.191199	0.243595	3.17138	0.422896	0.189749	0.13509
		61	V. unguiculata subsp. Sesquipedalis	I	4.62	3.005	1.125	0.650433	0.243506	3.22	1.64	1.265	0.509317	0.392857	0.217	0.143	0.087	0.658986	0.400922	0.714	0.626	0.6275	0.876751	0.878852	0.0560882	0.449662	4.29736	0.831644	0.286743	0.085358
		62	V. unguiculata	II	6.395	3.285	0.745	0.513683	0.116497	2.675	1.7	0.925	0.635514	0.345794	0.393	0.128	0.023	0.3257	0.0585242	0.721	0.7085	0.554	0.982663	0.768377	0.0675511	0.341952	3.44154	0.730138	0.316183	0.183079
		63	V. unguiculata	II	4.365	3.23	0.875	0.739977	0.200458	3.32	2.555	1.065	0.769578	0.320783	0.277	0.324	0.071	1.16968	0.256318	0.731	0.7215	0.4895	0.987004	0.669631	0.0293564	0.0545827	5.27693	0.810266	0.0500458	0.0513412
		64	V. unguiculata subsp. dekindtiana	II	1.55	1.155	0.545	0.745161	0.351613	1.63	1.28	0.37	0.785276	0.226994	0.211	0.195	0.1	0.924171	0.473934	0.719	0.7025	0.5025	0.977051	0.698887	0.0661047	0.870763	4.3576	1.04999	0.0941907	0.123752
Vigna	Vigna	65	V. luteola	I	1.58	1.495	0.685	0.946203	0.433544	1.78	1.435	0.445	0.80618	0.25	0.265	0.306	0.22	1.15472	0.830189	0.7415	0.7435	0.5935	1.0027	0.800405	0.0759216	0.319087	3.43166	0.656224	0.286442	0.102705
		66	V. marina subsp. oblonga	I	1.505	1.735	0.8	1.15282	0.531561	2.075	1.655	0.79	0.79759	0.380723	0.247	0.319	0.219	1.2915	0.88664	0.7045	0.7005	0.7085	0.994322	1.00568	0.124859	0.540014	3.49067	0.963051	0.163996	0.0706402
		67	V. luteola	I	1.955	1.54	0.845	0.787724	0.432225	1.895	1.52	0.835	0.802111	0.440633	0.255	0.378	0.346	1.48235	1.35686	0.7135	0.716	0.725	1.0035	1.01612	0.116053	0.363034	1.94316	1.52053	0.478759	0.112823
		68	V. marina	I	0.82	0.65	0.45	0.792683	0.54878	0.755	0.74	0.495	0.980132	0.655629	0.222	0.405	0.296	1.82432	1.33333	0.7245	0.7175	0.7365	0.990338	1.01656	0.107718	0.793515	3.21678	1.51113	0.127969	0.0625085
		69	V. subterranea	II	0.91	0.905	0.665	0.994505	0.730769	1.515	0.79	0.71	0.521452	0.468647	0.339	0.096	0.029	0.283186	0.0855457	0.7395	0.445	0.524	0.601758	0.708587	0.0392198	0.16213	2.33178	1.38245	1.81926	0.205182
